# Supplementary material for: Clinical, neuroradiological, and molecular characterization of mitochondrial threonyl-tRNA-synthetase (TARS2)-related disorder
Source: Genet Med. 2023 Nov;25(11):100938. doi: 10.1016/j.gim.2023.100938 (PMC11157694; doi:10.1016/j.gim.2023.100938)
Supplement: Supplementary Table S1 [file mmc2.xlsx]

## Sheet: TARS2 variants
Table S1. TARS2 variant characteristics
		Current Study																							Previously published
		Family 1	Family 2	Family 3	Family 4		Family 5		Family 6		Family 7		Family 8	Family 9		Family 10		Family 11		Family 12		Family 13	Family 14	Family 15	P2 and P3		P1		P1		P2		P3		P4	P5		P1		P1
																									Diodato at al., 2014 (PMCID: PMC4140549)		Li et al., 2020 (PMCID: PMC7643390)		Zheng et al., 2021 (PMID: 34508595)									He et al., 2022 (PMID: 36218002)		Gao et al., 2022 (PMID: 36150709)
	Method of Identifying Variant	WES	WES	WES	WES		NGS mitochondrial panel		WES		WES		WES	WES		WES		WES-WGS		WES		WGS	WES	Gene panel of 200 genes	WES		WGS													WES
	Method of Validating Variant	Sanger	Sanger	Sanger	Sanger	Sanger	Sanger	Sanger	Sanger	Sanger	Sanger	Sanger	Sanger	Sanger	Sanger	Sanger	Sanger	Sanger	Sanger	Sanger	Sanger	Sanger	Sanger	Sanger			Sanger Sequencing											Sanger Sequencing
	Genomic Position Change (GrCH38/hg38)	chr1:150489026:G-A	chr1:150490677:C>T	chr1:150490683:C>T	chr1:150498581:G>A	chr1:150496856:T>G	chr1:150496868:G>A	chr1:150498518:C>T	chr1:150497535:G>C	chr1:150492494:G>T	chr1:150497545:C>T	chr1:150490600:G>C	chr1:150504347:C>T	chr1-150506958:G>A	chr1:150489093:T>C	chr1:150489093:T>C	chr1:150507047:G>A	chr1:150471505:G>A	chr1:150492488:C>T	chr1:150471505:G>A	chr1:150492488:C>T	chr1:150490677:C>T	chr1:150492488:C>T	chr1:150496898C>T	chr1:150496552:C>T	chr1:150491665:A>G	chr1:150490683:C>G	chr1:150507050:G>A	chr1:150491665:A>G	chr1-150496856:T>G	chr1:150491665:A>G	chr1:150498548:C>T	chr1:150492488:C>T	chr1:150504923:C>T	chr1:150498537:A>G	chr1:150498617:C>T	chr1:150504395:G>C	chr1:150490683:C>G	chr1-150506958:G>A	chr1:150497545:C>T	0:A>C
	Coding Sequence Change (NM_025150.5)	c.326G>A	c.464C>T	c.470C>T	c.1318G>A	c.968T>G	c.980G>A	c.1255C>T	c.1026G>C	c.774+5G>T	c.1036C>T	c.388-1G>C	c.1630C>T	c.2051G>A	c.387+6T>C	c.387+6T>C	c.2140G>A	c.1534G>A	c.773C>T	c.1534G>A	c.773C>T	c.464C>T	c.773C>T	c.1010C>T	c.845C>T	c.695+3A>G	c.470C>G	c.2143G>A	c.695+3A>G	c.968T>G	c.695+3A>G	c.1285C>T	c.773C>T	c.1838C>T	c.1274A>G	c.1354C>T	c.1678G>C	c.470C>G	c.2051G>A	c.1036C>T	c.1679A>C
	Protein Sequence Change (NP_060715.2)	p.Arg109Gln	p.Pro155Leu	p.Thr157Ile	p.Glu440Lys	p.Phe323Cys	p.Arg327Gln	p.Arg419Trp	p.Glu342Asp	-	p.Arg346Cys	-	p.Leu544Phe	p.Arg684Gln	-	-	p.Ala714Thr	p.Glu512Lys	p.Ser258Leu	p.Glu512Lys	p.Ser258Leu	p.Pro155Leu	p.Ser258Leu	p.(Ala337Val)	p.Pro282Leu	-	p.Thr157Arg	p.Glu715Lys	-	p.Phe323Cys	-	p.Arg429*	p.Ser258Leu	p.Pro613Leu	p.Glu425Gly	p.Arg452Trp	p.Asp560His	p.Thr157Arg	p.Arg684Gln	p.Arg346Cys	p.Asp560Ala
	Exon Number Position	3 of 18	4 of 18	4 of 18	11 of 18	9 of 18	9 of 18	11 of 18	10 of 18	-	10 of 18	-	14 of 18	18 of 18	-	-	18 of 18	12 of 18	7 of 18	12 of 18	7 of 18	4 of 18	7 of 18	9 of 18	8 of 18	-	4 of 18	18 of 18	-	9 of 18	-	11 of 18	7 of 18	16 of 18	11 of 18	11 of 18	14 of 18	4 of 18	18 of 18	10 of 18	14 of 18
	Codon Change	cGg/cAg	cCa/cTa	aCa/aTa	Gaa/Aaa	tTc/tGc	cGa/cAa	Cgg/Tgg	gaG/gaC	-	Cgt/Tgt	-	Ctc/Ttc	cGg/cAg	-	-	Gcc/Acc	Gaa/Aaa	tCg/tTg	Gaa/Aaa	tCg/tTg	cCa/cTa	tCg/tTg	gCg/gTg	cCc/cTc	-	aCa/aGa	Gaa/Aaa	-	tTc/tGc	-	Cga/Tga	tCg/tTg	cCg/cTg	gAa/gGa	Cgg/Tgg	Gac/Cac	aCa/aGa	cGg/cAg	Cgt/Tgt	gAc/gCc
	Consequence	missense	missense	missense	missense	missense	missense	missense	missense	Splice Variant	missense	Splice Variant	missense	missense	Splice Variant	Splice Variant	missense	missense	missense	missense	missense	missense	missense	missense	missense	-	missense	missense	-	missense	-	stop gain	missense	missense	missense	missense	missense	missense	missense	missense	missense
	Zygosity	Homozygous	Homozygous	Homozygous	Compound Het	Compound Het	Compound Het	Compound Het	Compound Het	Compound Het	Compound Het	Coumpound Het	Homozygous	Compound Het	Compound Het	Compound Het	Compound Het	Compound Het	Compound Het	Compound Het	Compound Het	Homozygous	Compound Het	Homozygous	Compound Het	Compound Het	Compound Het	Compound Het	Compound Het	Compound Het	Compound Het	Compound Het	Compound Het	Compound Het	Homozygous	Compound Het	Compound Het	Compound Het	Compound Het	Compound Het	Compound Het
	dbSNP ID	rs760526545	-	-	rs781477512	rs760208518	rs367984492	rs778133443	rs371727967	-	rs749476185	-	-	rs1322913410	rs1064797119	rs1064797119	rs1064797120	rs776799586	rs145039072	rs776799586	rs145039072	-	rs145039072	rs768537673	rs587777593	rs587777594	rs758088548	rs756855066	rs587777594	rs760208518	rs587777594	rs1382181446	rs145039072	rs767519084	-	rs146503501	-	rs758088548	rs1322913410	rs749476185	-
	Frequency [het, hom]
	gnomAD v3.1.2 (Highest subpopulation if applicable) (76,156 genomes)	0.00000657 [1, 0]	0 [0, 0]	0 [0, 0]	0 [0, 0]	0.00001972 [3, 0]	0 [0, 0]	0.00001314 [2, 0]	0.00001314 [2, 0]	0 [0, 0]	0.000006574 [1, 0]	0 [0, 0]	0 [0, 0]	0.000006575 [1, 0]	0.000006568 [1, 0]	0.000006568 [1, 0]	0 [0, 0]	0 [0, 0]	0.0004050 [60, 0]	0 [0, 0]	0.0004050 [60, 0]	0 [0, 0]	0.0004050 [60, 0]	0.000006581 [1, 0]	0 [0, 0]	0.00001314 [2, 0]	0 [0, 0]	0.00001591 [4, 0]	0.00001314 [2, 0]	0.00001972 [3, 0]	0.00001314 [2, 0]	0.00003289 [5, 0]	0.0004050 [60, 0]	0.00001314 [2, 0]	0 [0, 0]	0.0003295 [42, 0]	0 [0, 0]	0 [0, 0]	0.000006575 [1, 0]	0.000006574 [1, 0]	0.000006578 [1, 0]
	gnomAD v2.1.1 (Highest subpopulation if applicable) (15,708 genomes and 125,748 exomes)	0.00001989 [5, 0]	0 [0, 0]	0 [0, 0]	0.00001211 [3, 0]	0.000007953 [2, 0]	0.000007953 [2, 0]	0.00001550 [4, 0]	0.00001195 [3, 0]	0 [0, 0]	0.000007079 [2, 0]	0 [0, 0]	0 [0, 0]	0.00001061 [3, 0]	0 [0, 0]	0 [0, 0]	0 [0, 0]	0.0001 [25, 0]	0.0003465 [98, 0]	0.0001 [25, 0]	0.0003465 [98, 0]	0 [0, 0]	0.0003465 [98, 0]	0.000003978 [1, 0]	0 [0, 0]	0.00001194 [3, 0]	0.00001193 [3, 0]	0.00001972 [3, 0]	0.00001194 [3, 0]	0.000007953 [2, 0]	0.00001194 [3, 0]	0.000007391 [2, 0]	0.0003465 [98, 0]	0.00001193 [3, 0]	0 [0, 0]	0.0002706 [76, 0]	0 [0, 0]	0.00001193 [3, 0]	0.00001061 [3, 0]	0.000007079 [2, 0]	0 [0, 0]
	BRAVO TOPMed Freeze 8 (132,345 genomes)	0.0000075 [2, 0]	0 [0, 0]	0 [0, 0]	0.0000075 [2, 0]	0.000026 [7, 0]	0 [0, 0]	0.000018 [5, 0]	0.0000037 [1, 0]	0 [0, 0]	0.0000075 [2, 0]	0 [0, 0]	0 [0, 0]	0.0000037 [1, 0]	0.0000075 [2, 0]	0.0000075 [2, 0]	0 [0, 0]	0 [0, 0]	0 [0, 0]	0 [0, 0]	0 [0, 0]	0 [0, 0]	0 [0, 0]	0.000003778 [1, 0]	0 [0, 0]	0.000022 [6, 0]	0 [0, 0]	0.0000075 [2, 0]	0.000022 [6, 0]	0.000026 [7, 0]	0.000022 [6, 0]	0.00001511 [4, 0]	0 [0, 0]	0.00001511 [4, 0]	0 [0, 0]	0.0003664 [97, 0]	0 [0, 0]	0 [0, 0]	0.0000037 [1, 0]	0.0000075 [2, 0]	0.000003778 [1, 0]
	GeneDx (~85,000 exomes/genome)	0.00002749 [8,0]	NA	0 [0,0]	0.0000167 [3,0]	0.00002358 [7,0]	0.00001131 [3,0]	0.00000707 [2,0] 0	0.00001695 [5,0]	0 [0, 0]	0.00000924 [2,0]	0 [0,0]	0 [0, 0]	0.00001528 0 [2,0]	0.00000951 [2,0]	0.00000951 [2,0] 0	NA	0.00007217 [30,0]	0.00053156 [158, 0]	0.00007217 [30, 0]	0.00007217 [30,0]	NA	0.00007217 [30,0]	NA	0 [0, 0]	0 [0, 0]	0.0000034 [1,0]	0.00001702 [5,0]	0 [0, 0]	0.00002355 [7,0]	0 [0, 0]	0.00003757 [11,0]	0.00053156 [158,0]	0.00001016 [3,0]	0 [0, 0]	0.00041429 [123,0]	0.00000677 [2,0]	0.0000034 [1,0]	0.00001528 [2,0]	0.00000924 [2,0]	0.00001016 [4,0]
	Iranome (~800 exomes)	0 [0, 0]	0 [0, 0]	0 [0, 0]	0 [0, 0]	0.000625 [1, 0]	0 [0, 0]	0 [0, 0]	0 [0, 0]	0 [0, 0]	0 [0, 0]	0 [0, 0]	0 [0, 0]	0 [0, 0]	0 [0, 0]	0 [0, 0]	0 [0, 0]	0 [0, 0]	0 [0, 0]	0 [0, 0]	0 [0, 0]	0 [0, 0]	0 [0, 0]	0 [0, 0]	0 [0, 0]	0 [0, 0]	0 [0, 0]	0 [0, 0]	0 [0, 0]	0.000625 [1, 0]	0 [0, 0]	0 [0, 0]	0 [0, 0]	0 [0, 0]	0 [0, 0]	0 [0, 0]	0 [0, 0]	0 [0, 0]	0 [0, 0]	0 [0, 0]	0 [0, 0]
	100,000 Genomes Project Rare Diseases (~35,000 genomes)	0 [0, 0]	0 [0, 0]	0 [0, 0]	0 [0, 0]	0.000028 [2, 0]	0 [0, 0]	0 [0, 0]	0 [0, 0]	0 [0, 0]	0 [0, 0]	0 [0, 0]	0 [0, 0]	0.000014 [1, 0]	0 [0, 0]	0 [0, 0]	0 [0, 0]	0 [0, 0]	0.000671 [47, 0]	0 [0, 0]	0.000671 [47, 0]	0 [0, 0]	0.000671 [47, 0]	0 [0, 0]	0 [0, 0]	0.000014 [1, 0]	0 [0, 0]	0 [0, 0]	0.000014 [1, 0]	0.000028 [2, 0]	0.000014 [1, 0]	0 [0, 0]	0.000671 [47, 0]	0 [0, 0]	0 [0, 0]	0.000214 [15, 0]	0 [0, 0]	0 [0, 0]	0.000014 [1, 0]	0 [0, 0]	0 [0, 0]
	GME Variome (~2,500 exomes)	0 [0, 0]	0 [0, 0]	0 [0, 0]	0 [0, 0]	0 [0, 0]	0 [0, 0]	0 [0, 0]	0 [0, 0]	0 [0, 0]	0 [0, 0]	0 [0, 0]	0 [0, 0]	0 [0, 0]	0 [0, 0]	0 [0, 0]	0 [0, 0]	0 [0, 0]	0 [0, 0]	0 [0, 0]	0 [0, 0]	0 [0, 0]	0 [0, 0]	0 [0, 0]	0 [0, 0]	0 [0, 0]	0 [0, 0]	0 [0, 0]	0 [0, 0]	0 [0, 0]	0 [0, 0]	0 [0, 0]	0 [0, 0]	0 [0, 0]	0 [0, 0]	0.0005035 [1, 0]	0 [0, 0]	0 [0, 0]	0 [0, 0]	0 [0, 0]	0 [0, 0]
	jMorp (~38,000 genomes)	0.000013 [1, 0]	0 [0, 0]	0 [0, 0]	0 [0,0]	0.000026 [2, 0]	0 [0,0]	0 [0,0]	0 [0,0]	0 [0, 0]	0.000181 [14, 0]	0 [0, 0]	0 [0, 0]	0 [0, 0]	0 [0, 0]	0 [0, 0]	0 [0, 0]	0 [0, 0]	0 [0, 0]	0 [0, 0]	0 [0, 0]	0 [0, 0]	0 [0, 0]	0 [0, 0]	0 [0, 0]	0 [0, 0]	0 [0, 0]	0 [0, 0]	0 [0, 0]	0.000026 [2, 0]	0 [0, 0]	0 [0, 0]	0 [0, 0]	0.000013 [1, 0]	0 [0, 0]	0.00009 [7, 0]	0 [0, 0]	0 [0, 0]	0 [0, 0]	0.000181 [14, 0]	0 [0, 0]
	UK Biobank (~280,000 exomes)	9.3025332E-06 [5, 0]	0 [0, 0]	0 [0, 0]	0.00000744 [4, 0]	0.0000576 [31, 0]	5.5814161E-06 [3, 0]	3.720944E-06 [2, 0]	0 [0, 0]	1.86051357E-06 [1, 0]	0.00000558 [3, 0]	0 [0, 0]	0 [0, 0]	1.86047203E-06 [1, 0]	1.8604858E-06 [1, 0]	1.8604858E-06 [1, 0]		0 [0, 0]	0.00073675 [396, 0]	0 [0, 0]	0.00073675 [396, 0]	0 [0, 0]	0.00073675 [396, 0]	0 [0, 0]	0 [0, 0]	0.00003162 [17, 0]	0 [0, 0]	0.000007441 [4, 0]	0.00003162 [17, 0]	0.0000576 [31, 0]	0.00003162 [17, 0]	0 [0, 0]	0.00073675 [396, 0]	0.0000055 [3, 0]	0 [0, 0]	0.0002251 [121, 0]	0 [0, 0]	0 [0, 0]	1.86047203E-06 [1, 0]	0.00000558 [3, 0]	0 [0, 0]
	In-house Database (~20,000 exomes)	0.000021 [1, 0]	0 [0, 0]	0 [0, 0]	0 [0, 0]	0.0000632 [3, 0]	0 [0, 0]	0.000021 [1, 0]	0.000042 [2, 0]	0 [0, 0]	0 [0, 0]	0 [0, 0]	0 [0, 0]	0 [0, 0]	0 [0, 0]	0 [0, 0]	0 [0, 0]	0 [0, 0]	0.00031591 [15, 0]	0 [0, 0]	0.00031591 [15, 0]	0 [0, 0]	0.00031591 [15, 0]	0 [0, 0]	0 [0, 0]	0.0000632 [3, 0]	0 [0, 0]	0.000021 [1, 0]	0.0000632 [3, 0]	0.0000632 [3, 0]	0.0000632 [3, 0]	0.000021 [1, 0]	0.00031591 [15, 0]	0 [0, 0]	0 [0, 0]	0.000231 [11, 0]	0 [0, 0]	0 [0, 0]	0 [0, 0]	0 [0, 0]	0 [0, 0]
	Total allele count ~1,623,000 [Total number of het, Total number of hom]	0.00001417 [23, 0]	0 [0, 0]	0 [0, 0]	0.00000739 [12, 0]	0.00003574 [58, 0]	0.00000493 [8, 0]	0.00000986 [16, 0]	0.00000801 [13, 0]	0.00000062[1, 0]	0.00000616 [10, 0]	0 [0, 0]	0 [0, 0]	0.00000555 [9, 0]	0.0000037 [6, 0]	0.0000037 [6, 0]	0 [0, 0]	0.00003389 [55, 0]	0.00047689 [774, 0]	0.00003389 [55, 0]	0.00039803 [646, 0]	0 [0, 0]	0.00039803 [646, 0]	0.00000206 [3,0]	0 [0, 0]	0.00001972 [32, 0]	0.00000246 [4, 0]	0.00001171 [19, 0]	0.00001972 [32, 0]	0.00003574 [58, 0]	0.00001972 [32, 0]	0.000001417 [23, 0]	0.00047689 [774, 0]	0.00000801 [13, 0]	0 [0, 0]	0.00029945 [486, 0]	0.00000123 [2, 0]	0.00000246 [4, 0]	0.0000055 [9, 0]	0.00001479 [24, 0]	0.0000037 [6, 0]
	GERP	2.24	5.23	5.23	2.24	2.24	1.3	2.24	0.31	-	2.23	-	3.01	2.07	-23	-0.23	2.07	0.46	2.06	0.46	2.06	5.23	2.06	4.46	2.24	1.19	5.23	5.25	1.19	2.24	1.19	-	2.06	5.2	5.11	0.27	5.05	5.23	2.07	2.23	5.05
	CADD_Phred	28.1	23.6	21.6	28.5	32	26.4	32	23.7	-	29.8	-	23.1	32	20.8	20.8	24.1	32	26.6	32	26.6	23.6	26.6	24.7	26.9	20.7	22.6	25.7	20.7	32	20.7	41	26.6	29.6	32	24.4	31	22.6	32	29.8	32
	Polyphen-2	PD (0.656)	B (0.028)	B (0.018)	PD (0.999)	PD (0.998)	PD (0.738)	PD (1)	PD (0.822)	-	PD (0.976)	-	B (0.358)	PD (0.991)	-	-	PD (0.829)	PD (0.999)	B (0.023)	PD (0.999)	B (0.023)	B (0.028)	B (0.023)	B	PD (0.974)	-	PD (0.548)	PD (0.884)	-	PD (0.998)	-	-	B (0.023)	PD (0.999)	D (1)	B (0.099)	PD (0.999)	PD (0.548)	PD (0.991)	PD (0.976)	PD (0.939)
	SIFT	D (0.003)	D (0.001)	T (1)	D (0.007)	D (0)	T (0.054)	D (0)	D (0.003)	-	D (0.024)	-	D (0.001)	D (0.005)	-	-	D (0.047)	D (0.001)	D (0.001)	D (0.001)	D (0.001)	D (0.001)	D (0.001)	U (0.024)	D (0)	-	D (0.01)	D (0.002)	-	D (0)	-	-	D (0.001)	D (0)	D (0)	D (0.046)	D (0)	D (0.01)	D (0.005)	D (0.024)	D (0)
	PROVEAN	D (-3.78)	D (-8.83)	N (1)	D (-3.95)	D (-7.15)	PD (-2.46)	D (-7.61)	D (-2.65)	-	D (-6.84)	-	PD (-2.34)	D (-3.66)	-	-	D (-2.1)	D (-3.96)	PD (-2.11)	D (-3.96)	PD (-2.11)	D (-8.83)	PD (-2.11)	B	D (-8.49)	-	D (-3.15)	D (-3.5)	-	D (-7.15)	-	-	PD (-2.11)	D (-9.12)	D (-6.91)	D (-6)	D (-6.61)	D (-3.15)	D (-3.66)	D (-6.84)	D (-7.56)
	MutationTaster	DC (0.999)	DC (0.958)	DC (0.997)	DC (1)	DC (1)	DC (0.993)	DC (0.999)	DC (0.999)	-	DC (1)	DC (1)	DC (0.988)	DC (0.999)	-	-	DC (0.999)	DC (0.999)	DC (0.999)	DC (0.999)	DC (0.999)	DC (0.958)	DC (0.999)	polymorphism	DC (1)	-	DC (0.9688)	DC (0.9995)	-	DC (1)	-	DC (1)	DC (0.999)	DC (1)	DC (1)	DC (0.993)	DC (0.999)	DC (0.9688)	DC (0.999)	DC (1)	DC (0.999)
	SpliceAI	-	-	-	-	-	-	-	-	0.96	-	0.90	-	-	0.0	0.0	-	-	-	-	-	-		0.31 (Donor loss)	-	0.43	-	-	0.43	-	0.43	-	-	-	-	-	-	-	-	-	-
	Human Splicing Finder	-	-	-	-	-	-	-	-	Broken WT Donor Site: Alteration of the WT Acceptor site, most probably affecting splicing (MaxEnt, HSF) (Score Reference 86.1 , Score Mutation 76.4; Delta -11.27%)	-	Broken WT Acceptor Site : Alteration of the WT Acceptor site, most probably affecting splicing ( HSF); New Acceptor splice site : Activation of a cryptic Acceptor site. Potential alteration of splicing (MaxEnt) (Score Reference 83.39 Score Mutation 55.52, Delta -33.42%)	-	-	-	Broken WT Donor Site : Alteration of the WT Donor site, most probably affecting splicing (MaxEnt) (Score Reference 9.07 Score Mutation 5.06; Delta -44.21%)	-	-	-	-	-	-		New Donor splice site : Activation of a cryptic Donor site. Potential alteration of splicing (HSF 91.39). New Acceptor splice site : Activation of a cryptic Acceptor site. Potential alteration of splicing (MaxEnt SCORE 4.3). Alteration of auxiliary sequences : Significant alteration of ESE / ESS motifs ratio (-4).		Broken WT Donor Site : Alteration of the WT Donor site, most probably affecting splicing (MaxEnt) (Score Reference 8.91 Score Mutation 6.04; Delta -32.21%)	-	-	Broken WT Donor Site : Alteration of the WT Donor site, most probably affecting splicing (MaxEnt) (Score Reference 8.91 Score Mutation 6.04; Delta -32.21%)	-	Broken WT Donor Site : Alteration of the WT Donor site, most probably affecting splicing (MaxEnt) (Score Reference 8.91 Score Mutation 6.04; Delta -32.21%)	-	-	-	-	-	-	-	-	-	-
	ACMG/ClinGen criteria	PM2_supporting, PS3_supporting, PP3_moderate, PP4, PM3_supporting (0.5)	PM2_supporting, PS3_supporting, PP1_supporting, PP4, PM3_moderate	PM5, PM2_supporting, PS3_supporting, PP4, PM3_supporting (0.5); BP4_supporting	PM1, PM2_supporting, PS3_supporting, PP3_moderate, PP4, PM3_moderate	PM1, PM5, PM2_supporting, PS3_supporting, PP3_moderate, PP4, PM3_moderate	PM1, PM2_supporting, PS3_supporting, PP3_supporting, PP4	PM2_supporting, PS3_supporting, PP3_moderate, PP4, PM3_moderate	PM1, PM2_supporting, PS3_supporting, PP4, PP1_moderate	PM2_supporting, PP4, PP1_moderate, PM3_moderate	PM1, PM2_supporting, PS3_supporting, PP3_moderate, PP4, PM3_moderate	PM2_supporting, PVS1_Strong, PP4, PM3_moderate	PM2_supporting, PS3_supporting, PP4, PM3_supporting (0.5)	PM2_supporting, PS3_supporting, PP3_moderate, PP4, PM3_moderate	PM5, PM2_supporting, PS3_supporting, PVS1_strong, PP4	PM2_supporting, PVS1_strong, PM3_moderate, PP4	PM2_supporting, PS3_supporting, PP4, PM3_moderate	PM2_supporting, PP3_moderate, PP4, PM3_supporting (0.5)	PM2_supporting, PP4, PM3_supporting (0.5)	PM2_supporting, PP3_moderate, PP1 moderate, PP4, PM3_supporting (0.5)	PM2_supporting, PP1 moderate, PP4, PM3_supporting (0.5)	PM2_supporting, PS3_supporting, PP1_supporting, PP4, PM3_moderate	PM2_supporting, PP4	PM2_supporting	PM2_supporting, PS3_supporting, PP1_supporting, PP3_supporting, PP4, PM3_mdoerate	PM5, PM2_supporting, PP1, PP4	PM5, PM2_supporting, PS3_supporting, PP4, BP1_supporting, PM3_supporting (0.25)	PM2_supporting, PS3_supporting, PP3_supporting, PP4, PM3_supporting (0.25)	PM5, PM2_supporting, PP1, PP4, PM3_moderate	PM5, PM1, PM2_supporting, PP3 moderate, PP4, PM3_moderate	PM5, PM2_supporting, PP1, PP4, PM3_moderate	PM2_supporting, PVS1_strong, PP4, PM3_moderate	PM2_supporting, PP3_supporting, PM3_supporting (0.5)	PM2_supporting, PP3_supporting, PP4, PM3_supporting	PM2_supporting, PP3_moderate, PP4, PM3_supporting (0.5)	PM2_supporting, PP4, PM3_supporting (0.5)	PM2_supporting, PP3_moderate, PP4, PM3_supporting (0.5)	PM5, PM2_supporting, PS3_supporting, PP4, BP1_supporting, PM3_supporting (0.25)	PM2_supporting, PS3_supporting, PP3_moderate, PP4, PM3_moderate	PM1, PM2_supporting, PS3_supporting, PP3_moderate, PP4, PM3_moderate	PM2_supporting, PP3_moderate, PP4, PM3_supporting (0.5)
	ACMG/ClinGen verdict	Likely pathogenic (6.5)	Likely pathogenic (6.0)	VUS (4.5)	Likely pathogenic (9)	Pathogenic (10)	Likely pathogenic (6)	Likely pathogenic (7)	Likely pathogenic (7)	Likely pathogenic (6)	Likely pathogenic (9)	Likely pathogenic (8)	VUS (3.5)	Likely pathogenic (7)	Likely pathogenic (9)	Likely pathogenic (7)	VUS (4)	VUS (4.5)	VUS (2.5)	Likely pathogenic (6.5)	VUS (4.5)	Likely pathogenic (6.0)	VUS (2.0)	VUS (1.0)	Likely pathogenic (7)	VUS (5)	VUS (4.25)	VUS (4.25)	Likely pathogenic (7)	Pathogenic (10)	Likely pathogenic (7)	Likely pathogenic (8)	VUS (3.5)	VUS	VUS (4.5)	VUS (2.5)	VUS (4.5)	VUS (4.25)	Likely pathogenic (7)	Likely pathogenic (9)	VUS (4.5)
		Note:
		ACMG crieria described according to the score system of Tavtigian et al. 2020 (PMID: 32720330)
		PP3 calculated according to the combination of CADD, Polyphen 2 and Mutation taster score following the updated guidelines from Pejaver et al. : bioRxiv preprint doi: https://doi.org/10.1101/2022.03.17.484479
