# Supplementary material for: Clinical, neuroradiological, and molecular characterization of mitochondrial threonyl-tRNA-synthetase (TARS2)-related disorder
Source: Genet Med. 2023 Nov;25(11):100938. doi: 10.1016/j.gim.2023.100938 (PMC11157694; doi:10.1016/j.gim.2023.100938)
Supplement: Supplementary Table S2 [file mmc3.xlsx]

## Sheet: Genetic, clinical, and neurorad
Table S2: Genetic, clinical, and neuroradiological features of TARS2 deficiency individuals
																			Zheng et al. 2022 PMID: 34508595					(He et al. 2022 PMID: 36218002)	(Gao et al. 2022 PMID: 36150709)	(Li et al. 2020 PMID: 33153448 )	(Diodato et al. 2014 PMID: 24827421 )
Family	Family 1	Family 2		Family 3	Family 4	Family 5	Family 6		Family 7	Family 8	Family 9	Family 10	Family 11	Family 12		Family 13	Family 14	Family 15	Family 1	Family 2	Family 3	Family 4	Family 5
Patient ID	Subject II:4	Subject II:1	Subject II:2	Subject II:9	Subject II:2	Subject II:1	Subject II:1	Subject II:3	II:2	Subject II:1	Subject II:1	Subject II:2	II:3	II:2	II:3	II:2	II:1		Patient 1_Zheng et al. 2021	Patient 2__Zheng et al. 2021	Patient 3__Zheng et al. 2021	Patient 4__Zheng et al. 2021	Patient 5__Zheng et al. 2021	Patient_He et al. 2022	Patient_Gao et al. 2022	Patient_Li et al. 2020	Subject 2_Diodato et al. 2014	Subject 3__Diodato et al. 2014
Gender	Female	Male	Male	Male	Male	Male	Female	Male	Female	Male	Male	Female	Female	Male	Male	Male	Male	Female	Male	Female	Male	Male	Female	Female	Female	Male	Female	Male
Ancestry	Omani	Indian	Indian	Afghan	Chinese	Italian	Dominican Republic	Dominican Republic	French	Egyptian	Maternal ethnicity: Swedish/Norwegian/German. Paternal ethnicity: Bohemian/German/Dutch	German	American-European	French	French	Indian	Nepal	Latin	Danish	Danish	Indian	Syrian	American-European	NA	NA	Chinese	Italian	Italian
Consanguineity	Yes	Yes	Yes	Yes	No	No	No	No	No	Yes	No	No	No	no	No	Yes	Yes	No	No	No	No	Yes	No	NA	No	No	No	No
Alive	No (died at 12 months of age due to cardiorespiratory failure in the cotnext of chest infection)	Yes	Yes	No	Yes	Yes	Yes	Yes	Yes	Yes	Yes	Yes	Yes	Yes	Yes	No (died at age of 18 months)	Yes	Yes	No (died 6 months old)	No (died 3.5 months old)	Yes	Yes	Yes	Yes	Yes	Yes	No (died after a few months)	No (died after a few months)
Genetics
Genomic coordinate(hg19)	chr1:150461502G>A	chr1:150463153C>T		chr1:150463159C>T	chr1:150471057G>A; chr1:150469332T>G	chr1:150469344G>A; chr1:150470994C>T	chr1:150470011G>C; chr1:150464970G>T	chr1:150470011G>C; chr1:150464970G>T	chr1:150470021C>T; chr1:150463076G>C	chr1:150476823C>T	chr1:150479434G>A; chr1:150461569T>C	chr1:150461569:T>C; chr1:150479523:G>A	chr1:150471505G>A; chr1:150464964C>T	chr1:150471505G>A; chr1:150464964C>T		chr1:150463153C>T	chr1:150469028C>T	chr1:150469374C>T	chr1:150464141:A>G; chr1:150469332T>G	chr1:150464141A>G; chr1:150471024C>T	chr1:150464964C>T; chr1:150477399C>T	chr1:150471013A>G	chr1:150471093c>T; chr1:150476871G>C	chr1:150463159C>G; chr1:150479434G>A	chr1:150476872A>C; chr1:150470021C>T	chr1:150463159C>G; chr1:150479526G>A	chr1:150469028C>T; chr1:150464141A>G
TARS2 variants (NM_025150.5)	c.326G>A p.(Arg109Gln)	c.464c>T p.(Pro155Leu)		c.470C>T p.(Thr157Ile)	c.968T>G p.(Phe323Cys); c.1318 G>A p.(Glu440Lys)	c.980G>A p.(Arg327Gln) (father) c.1255C>T p.(Arg419Trp) (mother)	c.1026G>C p.(Glu342Asp); c.774+5G>T	c.1026G>C p.(Glu342Asp); c.774+5G>T	c.1036C>T:p.(Arg346Cys); c.388-1G>C	c.1630C>T p.(Leu544Phe)	c.2051G>A p.(Arg684Gln); c.387+6T>C	c.387+6T>C; c.2140G>A p.(Ala714Thr)	c.1534G>A p.(Glu512Lys) (paternally inherited); c.773C>T p.(Ser258Leu) (maternally inherited)	c.1534G>A p.(Glu512Lys) (maternally inherited); c.773C>T p.(Ser258Leu) (paternally inherited)		c.464c>T p.(Pro155Leu)	c.773C>T p.(Ser258Leu)	c.1010C>T p.(Ala337Val)	c.695+3A>G; c.968T>G p.(Phe323Cys)	c.695+3A>G; c.1285C>T p.(Arg429*)	c.773C>T; p.(Ser258Leu); c.1838C>T p.(Pro613Leu)	c.1274A>G p.(Glu425Gly)	c.1354C>T p.(Arg452Trp); c.1678G>C p.(Asp560His)	c.470G>C p.(Thr157Arg); c.2051C>T p.(Arg684Gln)	c.1679A>C p.(Asp560Ala); c.1036C >T p.(Arg346Cys)	c.470C > G, p.(Thr157Arg); c.2143G>A, p.(Glu715Lys)	c.845C>T p.(Pro282Leu); c.695+3A>G
Zigosity	Homozygous	Homozygous		Homozygous	Compound heterozygous	Compound heterozygous	Compound heterozygous	Compound heterozygous	Compound heterozygous	Homozygous	Compound heterozygous	Compound heterozygous	Compound heterozygous	Compound heterozygous	Compound heterozygous	Homozygous	Homozygous	Homozygous	Compound heterozygous	Compound heterozygous	Compound heterozygous	Homozygous	Compound heterozygous	Compound heterozygous	Compound heterozygous	Compound heterozygous	Compound heterozygous
Testing method/other relevant VUS	WES	WES		WES	WES	Custom targeted NGS on exome backbone (gene panel with 300 nuclear genes previously associated with mitochondrial disease or candidate genes that take part in the same molecular pathway)	WES	WES	Solo WES	WES	WES	singleton WES	WES (reanalysis)	WGS	WGS	Clinical Exome	WES and mitochondrial genome sequencing	Gene panel of 200 genes. WES ongoing	WES	WES	WGS	WES	WES	WES	WES	WGS	WES
Pregnancy
Complications	No	No	No	No	No	No	No	No	IUGR	No	maternal hypertension	insulin-dependent diabetes of the mother	IUGR	No	No	No ( died in 2018) at age of 18 months	Gestational diabetes, SOB resulting in emergency C-section	No	yes (jerking movements from gestatio week 20)	No	Hypothyroidism improved on thyroxine	No	No	NA	No	No	NA	NA
Birth
Gestational week / Delivery	36	38	37	40+6	NA	40	38	38	39	39	39	37	Full term	Full term	Full term	Full term	Full term	39	Full term	39	LSCS at term	Full term	Full term	NA	Full term	Full term	NA	NA
Birth weight (g/SDS)	2500 g (-0.55SDS)	2900g (-0.74SDS)	3000 g (-0.22SDS)	4170 (+1.5SDS)	NA	3700 (+0.73SDS)	3402 g (+1.08SDS)	3175 g (-0.11SDS)	2870g (-1.14SD)	3200 (-0.6SD)	3311 g (+0.04SDS)	3100g (+0.6SDS)	2693 g (-1.86SDS)	3640 (+0.16SDS)	4080(+1.36SDS)	2600 (-2.45SDS)	3110 g	2900 g (25SDS)	3970 g(+1.06SDS)	2249 g (-2.18 SDS)	3200 g(-0.98SDS)	reported normal	2523 g(-2.63SDS)	NA	3.0 Kg	2200(3rd)	NA	NA
Birth length (cm/SDS)	48 cm (+0.33SDS)	NA	NA	52 (+0.47SDS)	NA	52 (+0.95SDS)	55 cm (+4,11SDS)	54 cm (+2.65SDS)	48 cm (-0.99SD)	48 (-1SD)	NA	50cm (+1.09SDS)	48.3 cm (-1-14SDS)	51 (-0.06SDS)	52(+0.57SDS)	NA	NA	NA	55 cm(+2.65SDS)	45 cm (-2.07SDS)	48.5 cm (-1.5SDS)	NA	NA	NA	49 cm	48(15th)	NA	NA
OFC at birth (cm/SDS)	31 cm (-1.37SDS)	NA	NA	34.5 (-0.55SDS)	NA	35(+0.3SDS)	35 cm(+1.34SDS)	33 cm(-1.04SDS)	35 cm (+0.75SD)	34 (-1.02SD)	33 cm (-1.15SDS)	33cm (-0.16SDS)	Unknown but reportedly large	34 (-0.91SDS)	35 (-0.03SDS)	NA	33.5 cm	32.5 cm (-2SD)	NA	33 cm (-0.64SDS)	34 cm (-0.91SDS)	NA	NA	NA	34 cm	33(5th)	NA	NA
APGAR	8 - 9	NA	NA	3- 4- 8	NA	NA	NA	NA	9 / 10	7 , 9	5,7,8	9 / 10	NA, spontaneous respirations	10 / 10	10 / 10	Normal	NA	9 9	NA	NA	Born in good condition, APGAR score not known	NA	NA	NA	NA	NA	NA	NA
Perinatal complications	No	No	No	Yes, emergency c-section due to fetal distress, partial premature placenta abruption, tight nuchal cord (3x)	No	No	None	none	No	Admitted to NICU for a week because of tachypnea and neonatal jaundice	mild jaundice, phototherapy	cesarean section because of breech presentation without complications	none; but head US was performed after birth due to unusually large, bulging fontanelle noted with a benign cyst (choroid plexus cyst)	No	No	No	No	No	No	No	No	No	Delivery by emergency C-S due to failure to progress and fetal distress	NA	No	No	NA	NA
Growth
Age at last evaluation	12 months	11 years	10 years	10 months (died due respiratory failure in the context of palliative setting)	10y 3m	16m	13 years	7 years 2 months	24 mo	2y and 1m	6 years	13 y 2 m	13 y	27y	22y11m	2018	4y9m	8 years	5 months	3.5 months	10 years	20 years 5 months	10 years 3 months	5y3m	2y6m	11 m	Few months after birth	Few months after birth
Failure to thrive	Yes	Yes	Yes	dysphagia; fed by nasogastric tube since age of 8 months	Dysphagia, fed with pureed diet	yes	NA	NA	Yes	Yes	No	No	No	No	No	Yes	No	Yes	Yes	Yes	Yes	NA	Yes	NA	No	Yes	NA	NA
Weight at last clinical evaluation (Kg/SDS)	6.1 Kg (-3.7 SDS)	25 Kg (-2.18SDS)	20(-2.86SDS)	9.65 KG (-0.25SDS)	31.43kg (-0.12SDS)	7.58 Kg (-3.13SDS)	28.1 kg (-2.65SDS)	14.5 kg (-3.30SDS)	9 Kg (-2.74 SD)	7.7 Kg (-3.7SD)	17.3 kg, 4 (-1.49SDS)	160cm (+0.43 SDS)	46.4 (+0.0SD)	63.6 (-0.65SD)	55-8(-1.57SD)	8.1 kg at 15 mo(-2.74SD)	15.90kg at 4y9m (-0.92SD)	20.7 kg at 8 years (10SDS)	7130 g (-0.21SDS)	5400 g (-6.29SDS)	21 kg (-2.62SDS)	35.8 kg (14 years 7 months) (-2.02SDS)	22 kg (-2.27SDS)	NA	12.5Kg (-0.34SD)	5.1 kg at 4 months (-2.08SDS)	NA	NA
Height at last clinical evaluation (cm/SDS)	62 cm (-3.9 SDS)	125 cm(-2.70SDS)	118 cm(-3.20SDS)	74.5 cm (+0.20SDS)	139.7 cm (+0.17SDS)	78cm (-0.57SDS)	NA	NA	75.5 cm (-2.86 SD)	79 cm (-2.35SD)	112 cm (-0.66SDS)	weight 36kg (-1.47SDS)	149.5(-1.08SD)	183 (+0.90SD)	177(+0.06SD)	75 cms at 15 mo (-1.26SD)	107.00 cms at 4y9m (0.00SD)	116 cm at 8 years (3/10SDS)	67.3 cm (+0.80SDS)	NA	130 cm (-1.33SDS)	157 cm (14 years 7 months) (-0.81SDS)	124.5 cm (-2.08SDS)	NA	87cm (-0.92 SD)	56 cm at 4 months (-3.03SDS)	NA	NA
OFC at last clinical evaluation (cm/SDS)	43 cm (-1.60SDS)	48 cm (-3.91SDS)	46.5 cm(-4.94SDS)	39.5 cm (-6.11SDS)	51.5cm at 2 y (+2.03SDS)	47cm (-0.25SDS)	53.6 cm (+0.00 SDS)	50.6 cm (-1.05SDS)	47 cm (-0.30 SDS)	44 cm (-3.3SD)	50 cm (-1.13SDS)	58 cm (+3.3 SDS)	56.5 (+2.3SD)	58,5 (+2.37SD)	58(+2.02SD)	43.5 cm at 15 mom (-2.83SD)	47.00cms at 2y8m (-1.49SD)	47 cm at 7 years (-3 SDS)	42.3 cm (-0.48SDS)	NA	51 cm ( -1.41SDS)	NA	Last measured at age 6 years: 45.7 cm (-4.17SDS)	NA	45 cm (-2SD)	38 cm at 4 months (-2.80SDS)	NA	NA
Neurodevelopmental history
Head control (age)	Never attained	12 months	16 months	Never attained	NA (early development unknown)	4m	NA	NA	NA	4m	still head lag	5 months	Unknown	NA	NA	4mo	4 mo	Yes (6m)	no	NA	9 months	NA (normal early development until age of 6 months)	2-3 m	NA	4m	NA	NA	NA
Sit position (age)	Never attained	20 months	24 months	Never attained	NA (early development unknown)	At 16m he started to maintain sitting position for few seconds	5 months	NA	18 mo	8m	never reached	11 months	Unknown	NA	NA	Not attained	6 mo	No	*	*	Sat with support 12 months, independently at 15 months	NA (normal early development until age of 6 months)	6 m	Never reached	Never reached	NA	NA	NA
Walking (age)	Never attained	Not attained	Not attained	*	2 years of age, only with constant supervision and frequent falls	Never attained	2 years	Nonambulatory	Walking with help since age of 3.5 y	1y (with support)	Nonambulatory	Standing with support at 18 months, no walking without assistance	18 m	19m	15m	Not attained	18 mo	No	*	*	2 years, though pulled to stand and short cruising from 12 months	4 years	13 m - toe-walker	Never reached	Never reached	*	*	*
Fine motor skills	Never attained	Can only scribble with pencil	Can only scribble with pencil	Absent	Severely delayed	At 16m he is able to catch object even with some difficultis and palmar grasping	Delay - palmar grasp	Delay - pince grasp	Palmar grasping	Able to catch object	Nonverbal	delayed	Yes			Not attained	Not attained	Absent	Delayed	Delayed	Delayed	Delayed	Normal until 15 months then regressed	NA	Absent	NA	*	*
Speech delay	Yes - nonverbal	Yes	Yes	*	Yes - nonverbal	Yes, non verbal	Yes - moderate	Yes - verbal	Babbling	2 double syllable words at 1y	Yes	said 6 words, lost during course	Yes, single words ~22 mo.	Yes	Yes	Nonverbal	Not until age 3 years, then had regression and currently nonverbal	Non-verbal	*	*	Nonverbal	Yes (first words at 8 years; at 13 years he can speak in 2 words sentences)	Could say several words at 15 months, then regressed	Nonverbal	Nonverbal	*	*	*
Global DD/ID (degree)	Yes - Severe	Yes - Severe	Yes - Severe	Yes - Severe	Yes - Severe	Yes - Moderate (griffith's III at 16m: GQ 57; A 81, B 58, C 61, D 71, E 52)	Yes - Moderate	Yes - Moderate	Yes - Severe	Normal till 1y with good motor and cognitive	Yes -Severe	Yes - Severe	Yes - Moderate	Yes - Moderate	Yes - Moderate	Yes - Severe	Yes - moderate to severe (DP-4 evaluation at 3y3m: general development score 52). Normal development until age of 3.	Yes-severe	Yes	Yes	Yes - moderate to severe	Yes - severe	Grossly normal prior regression	Yes - moderate-severe (Wechsler Intelligence Scale <45)	Yes - severe	Yes	Yes	Yes
Psychomotor regression	No	No	No	No	Yes (age NA)	Yes ( at 5 months)	Yes - at age 9 (at age 10 she loss ambulatory capabilities)	No	No	Yes (He was normal till 1y then progressive deterioration of all developmental skills in the context of likely viral illness	yes (at age 6 months)	no, but worsening of motor function and increase of ataxia and ballism	No	No	No	Yes - at 8 months	Language and social skills regression	Yes	No	No	No	No (but very slow progression after the age of 6 months)	Yes, from age 15 months - lost all motor and speech skills	No	Yes - at six months	No	No	No
Autism spectrum disorders	Not applicable	No	No	*	No	No	No	No	No	No	No	No	No	No	No	No	Yes	No	*	*	No	Yes	No	No	NA	*	*	*
Behavioural abnormalities	Not applicable	Yes	Yes	*	No	No	Emotional lability - aggressive	No	No	Excessive crying, sleep disturbance	No	No	ADHD, impulsivity	No	No	No	Yes (hand flapping, rocking, biting, repetitive locking finger movements)	No	*	*	Expresses emotion through unusual and challenging ways ie biting, screaming, pulling hair, grabbing people when excited. Unusual obsessive behaviours eg climbing on TV, pulling plugs out of sockets, repeatedly pulling tongue out using fingers etc	Aggression	No	No	NA	No	*	*
Neurological findings
Axial hypotonia	Yes - Profound	Yes	Yes	Yes	Yes	Yes	Yes	Yes	Yes	Yes	yes	Yes	Yes	No	No	Yes	NA	Yes	Yes	Yes	yes	no	yes	yes	yes	yes	yes	yes
Limb hypertonia	Yes	Yes	Yes	Yes	Yes	Extrapyramidal hypertonus (tonus changing)	Yes	Yes	No	Yes mild	No	Yes	No	No	No	Yes	NA	No	No	Yes	developing mild hypertonia in lower limbs	no	yes - dystonic (not spastic)	yes	NA	yes	yes	yes
Muscle bulk	Reduced	Reduced	Reduced	Reduced	Reduced	Reduced	Reduced	Reduced	No	Reduced	Normal	Normal	Typical	No	No	Reduced	NA	Reduced	NA	NA	low	NA	reduced	decreased	NA	NA	NA	NA
Refelxes	Hyperreflexia	Brisk	Brisk	Brisk	Normal	Hyperreflexia	Hyperreflexia	Hyperreflexia	Normal	Present	DTR1+ in the four limbs, Babinski + bilaterally	Hyperreflexia	Brisk			Brisk	NA	Normal	Hyperreflexia	Normal	difficult to elicit	NA	absent	normal	NA	NA	NA	NA
Sensory	Likely normal	NA	NA	*	Sensory deficits	Normal	No	No	Normal	Normal	normal	Presumably noraml	typical			NA	NA	NA	NA	Unknown	normal	NA	normal	NA	NA	NA	*	*
Gait	*	Ataxic gait	NA	*	Ataxia	Nonambulatory	Nonambulatory (lost ambulation at the age of 10 years)	Nonambulatory	Walking with support	Nonambulatory	Nonambulatory	Nonambulatory	Atypical per report			NA	NA	Non-ambulatory	*	*	clumsy, wobbly, needs support	normal	nonabulatory	unsteady		NA	*	*
Cerebellar deficits	No	Yes- ataxia	Yes- ataxia	No	Ataxia, dysmetria	No	Dysarthria, ataxia, oculomotor apraxia, dysdiadochokinesia	Dysarthria, ataxia, oculomotor apraxia, dysdiadochokinesia	trunctal ataxia, OMA, titubation	Tremor, head nodding, unsteady gait	No	Yes	Coordination difficulties	No	No	Titubation and tremor	NA	No	NA	Nystagmus, saccadic eye movements	No	no	difficult to assess due to involuntary movements	dysartria, tremor	Yes	NA	*	*
Dystonia	No	Yes	Yes	Yes	Yes	4 limbs choreo-dystonic movements, facial grimacing	No	No	No	Yes	Yes	Yes	No	No	No	Yes	NA	Yes	Yes	Yes	No	no	Yes	No	NA	NA	NA	NA
Others		No	No	No			Joint hypermobility	-	-	Encephalopathy, and couldn't respond well to surrounding, abnomal jerky movements of hands an body	-	Ballistic movements	-	-	-	Acute encephalopathy with fever and regression at 8 months	NA	Chorea of all limbs	Dysphagia, fd by NG-tube since week 11	Lack of eye contact with nystagmus and saccadic eye movements	Excessive drooling, unusual tongue movement	Myoclonic jerks and hemifacial spasms	Chorea and ballism of all limbs activated by any voluntary movement	-	-	-	-	-
Epilepsy	Yes	Yes	Yes	Yes	No	No	No	No	No	Yes	Yes	No	No	No	No	Yes	No	Yes	Yes	Yes	Yes	No	Yes	No	Yes	Yes	No	No
Seizure onset	7 months	26 months	16 months	6 months						1y 6m	6y2m					4 months of age		1 year	3 months	2 months	2 years 6 months		epileptiform discharges on EEG, no clinical seizures		6 m	3 m
Seizure types	Generalized tonic	Generalized tonic	Generalized tonic	Myoclonic, tonic, 1 generalized tonic clonic						Focal - tonic	epileptic spasms					Startles, GTCS, spasms		Focal-tonic	NA	Generalized tonic-cloic	generalized tonic and clonic seizures		NA		Motor (upturned eyes, clenched fists, flexed and twitching limbs) and closed teeth)	Staring, motion arrest, cyanosis, and rigidity of the extremities
Most frequent type	Generalized tonic	Generalized tonic	Generalized tonic	Several per day , then <1 a day after ASM						Tonic	flexion of neck with extension of upper extremities and bicycling of lower extremities					Startles		Focal	NA	Generalized tonic-cloic	generalized tonic		NA
Seizure frequency	Once a week	1-2 episodes/ month	1-2 episodes/ month	Several per day						Every several days	frequent initally, none in last month					Daily		1-2 episodes/ month	NA	NA	30-40 brief seizures between age of 2.5 and 5 years, then seizure free for 3.5 years, 2 seizures in last year		NA		10 episodes every day	4 /dat
Seizure offset	Yes	Still continues to have	yes (since age of 8)	No						Fairly controlled	yes					No		no	No	No	yes		NA			No
Anti-epileptic drugs (AEDs) AEDs response	Levetiracetam	Levetriacetam and mitochondrial cocktail	Levetriacetam and mitochondrial cocktail	Levetriacetam, lacosamid added but no response thus discontinued, Phenobarbital, clobazam						Fairly controlled on Leveteracitum and carbamazepine	prednisone initially, now Clobasam					Levetriacetam,clonazepam, lacosamide, oral steroids. Poor response to most		levetiracetam and clobazam; good response to both	Fairly controlled on diazepam, clonazepam	Fairly controlled on Fenemal and levetiracetam	Well controlled on Keppra monotherapy		NA		No	Valproate (VPA, 21 mg/kg/d) , levetiracetam; only partial response to levetiracetam
Others	EEG at onset: continuous generalized spikes with burst suppression consitent with epileptic encephalopathy	-	-	Initial EEGs slow and low voltage, later tonic pattern with clinical myoclonic seizures, at 8 months burst suppression in aEEG, resolved with iv levetiracetam and phenobarbital, most recent EEG with barely any activity.	-	-	-	-	-	-	-	-	-	-	-	frequent multifocal onset seizure discharges	Normal EEG	Initial EEGs generalized slow background; Evolution: multifocal spikes with burst suppression consitent with epileptic encephalopathy. Last EEG: normal	-	-	-	-	-	-	-	EEG:requent multi-focal sharp wave, spike wave, and slow spike wave, with medium voltage suppression of 1–2 s	-	-
Brain MRI findings			NA					NA					NA	NA	NA	NA	NA
N° MRI	1	1		1	1	2	1		2	1	1	4						2	1	2	3	1	3	1	1	2	1	1
Age at first MRI (years)	0.75	9		0.25	4.3	0.5	5		0.75	0.75	1	2						0.7	0.12	0.08	3	13.5	2	NA	0.6	0.4	0.4	0.3
Age at last MRI (years)				0.66		1.3			3			8.8						1.1		0.12	7.9		7			NA
Corpus callosum thinning	Yes	No		Yes	No	No	No		No	Yes	No	Yes						Yes	No	Yes	No	No	No	Yes	No	No	Yes	No
Reduced WM volume with ventricular enlargement	Yes	Yes		Yes	No	No	No		No	Yes	No	Yes						Yes	No	Yes	No	No	No	No	Yes	No	No	No
Degree WMV reduction	Moderate	Moderate		Severe						Mild		Moderate						Severe		Moderate				No	No	No	No	No
Midbrain atrophy	No	No		Yes	No	No	No		No	Yes	No	Yes						No	No	No	No	No	No	No	No	No	No	No
Pontine hypoplasia	No	Yes		Yes	No	No	No		No	No	No	Yes						No	No	No	No	No	No	No	No	No	No	No
Brainstem signal abnormality	No	No		Leigh-like	No	No	No		No	No	No	ION degeneration						No	No	No	No	No	No	No	No	No	No	No
Cerebellar atrophy	Yes	Yes		Yes	Yes	No	Yes		No	Yes	Yes	Yes						No	No	Yes	Yes	Yes	Yes	No	No	No	No	No
CA degree	Mild (only SV)	Severe (V>H)		Moderate (V>H)	Severe (V>H)		Moderate			Moderate (only V)	Moderate	Severe								Mild (lateral H)	Moderate (lat H)	Mild (only SV)	Moderate
Cerebellar cortex signal alterations	No	Yes		Yes	Yes	No	No		No	No	No	Yes						No	No	No	No	No	No	No	No	No	No	No
Dentate nuclei signal alterations	Yes	Yes		Yes	Yes	Yes	No		No	No	No	Yes						No	No	No	Yes	Yes	Yes	No	No	No	No	No
Cerebellar WM signal alterations	No	No		No	No	Yes	No		Yes	No	No	No						No	No	No	No	Yes	No	No	No	No	No	No
Caudate and Putamen nuclei T2 hyperintensity	No	Yes		Yes	Yes	Yes	No		No	No	No	No						No	No	No	No	Yes	No	Yes	No	Yes	No	No
Globi pallidi T2 hyperintensity	Yes	No		Yes	No	Yes	No		Yes	Yes	Yes	No						Yes	No	No	Yes	No	No	No	No	No	Yes	No
Cerebral subarachnoid spaces enlargement	Yes	Yes		Yes	No	No	No		Yes	Yes	Yes	Yes						Yes	Yes	Yes	No	No	No	No	No	No	No	No
Degree cerebral atrophy	Mild	mild		Severe					mild	Mild	Mild	Mild						Severe	Mild	Mild
(Progressive) Microcephaly	No					No			No	Yes	No							Yes	No		No	No	No
Others	No					No			No	No	No								No	Yes	No	No	No
Lactate peaks at MRS	NA	NA		NA	NA	Yes	NA		NA	NA	No							NA	NA	Yes	NA	NA	NA	NA	NA	NA	NA	NA
NRX PATTERN	CA	BG + CA		BG + CA	BG + CA	BG + CER	CA		BG + CER	CA	CA	CA								CA	CA	BG + CER	CA
SEVERITY DEGREE	MILD	SEVERE	SEVERE	SEVERE	MODERATE	MODERATE	MODERATE		MILD	MODERATE	MODERATE	MODERATE							MILD	MILD	MODERATE	MODERATE	MODERATE
Kidney anomalies
Tubular acidosis	Yes (Distal renal tubular acidosis presenting with yperchloremic metabolic acidosis and low HCO3 in serum urine PH 6.5-7 (persistent). Low K, Na, and Cl in urine	No	No	No	no	No	No	No	No	No	No	No	No	Chonic tubulopathys with hypophosphoremia,hypokaliemia,hypomagnesemia,normal kidney ultrasound.	Chronic tubulopathy with hypophosphoremia,hypokaliemia,hypomagnesemia	No	NA	Yes	No	No	No	Yes	No	No	Yes	No	NA	NA
Cardiac defects	Significant biventricular hypertrophy with no left ventricular outflow obstruction	No	No	Small PFO, at 8 noticed hypertrophy	No	no	no	no	no	Idiopathic pulmonary hypertension (only medical treatment)	no	no	No	NA	NA	No	NA	No	No	Yes: Mild left ventricular hypertrophy (considered clinically insignificant). Severe hypertension 160/90 (at 7 weeks). Cardiac arrest 7 weeks old, resuscitated.	No	No	No	NA	No	Left-to-right shunt	NA	NA
Other congenital anomalies	No	No	No	No	No	No	No	No	Inguinal hernia	No	No	hexadactylia left foot	No	NA	NA	No	NA	No	No	no	No	No	No	NA	NA	No	NA	NA
Visual system dysfunction	Visual impairement (Presumed cortical)	No	No	Electroretinography normal	No	No	Strabismus/oculmotor apraxia	Strabismus/oculmotor apraxia	no	No	Left esotropia	no	Cerebral visual impairment; Saccadic deficiency; Visuospatial deficit; Hypermetropia of both eyes not needing correction	No	No	No	NA	No	Strabismus, lack of eye contact	Lack of eye contact, nystagmus, saccadic eye movements	No	Astigmatism	No	NA	NA	NA	NA	NA
Autditory system dysfunction	No	No	No	No	No	No	No	No	no	No	No	no	No	No	No	No	No	NA	NA	Severe hearing impairment by auditory brainstem response	No	Mild bilateral SNHL	No	Hearing loss requiring choclear implants at the age of 3 tears	NA	No	NA	NA
Dysmoprhism	Yes	No	No	mild	No				yes	?		no				No	No	No	No	no	Yes		No	NA	NA	No	NA	NA
Craniofacial dysmorphism	Mild dolicocephaly, narrow AF, thin upper lip , long philtrum	No	No	Mild (full cheeks, hypertelorism, tent shaped mouth)		Brittle hair			Mild exophtalmia, epicanthus; bulbous nasal tip, long philtrum	Long face, with pointed chin, high forehead, sparse eye brows, broad nasal root, broad nose, long philtrum, low set large ears		no	Thin upper lip and flat philtrum, mild synophrys	No	No		No				Long face, large ears, thin upper lip	Myopathic facies, large nose, hort philtrum, high arched palate and large prominent ears	No			No
Others	No	No	No	No	No	From 6 months of age treated with tiamine, biotine, riboflavin, CoQ10	No	No	No	hypothyroidism (TSH: 9.9) (non autoimune on l tyroxin), Mild dilatation of small bowel loops, mild mucosal abnormalities.	No	No	No	No	No	No			Hyperhidrosis	Hyperhidrosis	Joint hypermobility especially lower limbs and hips; Presented with tetany last year with hypocalcemia and low VitD	Long fingers	No	Hypokalemia, hypomagnesemia	No	No	No	No
Relevant diagnostic workup
Microarray	Not done					Normal			normal	Not done		normal	arr [hg19] 8p23.3 (472,841-677,446) x3, 21q22.3 (47,698,342-47,795,407) x1 (mat)				SNParray identified 22.4 Mb of homozygosity: chr1:144033938-156873143 and chr15:71003055-79601204	NA	NA	NA	Normal	Normal	Normal
Metabolic tests	Mildly elevated lactate ( 1.7 to 2.7 mmol/L (reference range 0.5-2.2), normal CK, marked elevation of proline, alanine and glycine reflecting mitochondrial dysfunction and marked elevation of glutamine, normal ammonia in blood. Normal anion gap, metabolic acidosis suggestive of renal tubular acidosis, but no generalized aminoaciduria. Normal transferrin isoforms on CDG screening, urine organic ac…	Elevated Lactate	Elevated Lactate	Elevated lactate between 2.4 mmol/ - 8.7 mmol/l Lactate CSF (age 2 weeks): 3.3 mmol/l. Plasma amino acid (neonatal perdiod) Alanine 555 µmol/l, Lysine 173 mmol/l – ratio >3 , then normalized. Normal or unremarkable acylcarnitine profile, urine organic acid and urine amino acids, urine GAG: VLCFA, 3-OMD dried blood, Sulfite test in urine, urine Creatin/Creatinine, guanidinoacetate in urine, Pyrimi…	NA	High lactate and pyruvate on plasma and CSF MRC normal on muscle and fibroblast. PDH not tested Plasma and urine aminoacids, urine organic acids were acceptable for age. Normal very long chain fatty acids in plasma.	NA	NA	NA	High lactate 157 amonia 75 mildly elevated- metabolic screening normal, acyl carnitine profile- organic acid normal, B- galactocerebrosidase normal, chitotriosidase, Carntine profiel normal	Lactic acid 3.1, repeat lactic acids normal, urine organic acid normal WNL, CO2 29,	Aminoacids, organic acids, ammonia, lactate in CSF, purines and pyrimidins, CDG-syndrome diagnostics, lysosomal enzymes all normal	NA	NA	NA	Mitochondrial respiratory chain enzyme (RCC) assay of four complexes (I-IV) and citrate synthase was done on skeletal muscle homogenates using spectrophotometry method. The functional activity is expressed as a ratio with citrate synthase activity. Residual enzyme activity less than 30% as compared to the control was defined as complex deficiency. In the present case RCC assay showed complex I de…	Plasma amino acids: no disease-specific abnormalities; noted very slightly low Ala and Cys. Normal acylcarnitine profile	Elevated blood lactate (69 mg/dl; normal range 5–20 mg/dl) during infectious intercurrence. Elevated CFS lactato 38,7 mg/dl; normal range 5–25 mg/dl). Urine Organic Acids: Lactate. Plasma amino acids: increased alanine (66.5 umol/dl; normal range: 14-45umol/dl)	Plasma lactate was elevated at 4.0 – 10.2 mmol/L (ref < 3.0), plasma alanine elevatedat 1131 umol/l (ref 148-475). Plasma acylcarnitines, metabolic screening of urine, VLCFA all normal. Combined deficiency of RC enzymes I, III, IV in muscle.	Plasma lactate 2.7 - 3.6 mmol/l. CSF lactate 1.7 mmol/l (normal). Elevated plasma alanine. Hyponatremia (114 - 117). Combined deficiency of RC enzymes I, III, IV in muscle.	Elevated serum and CSF lactate age 1 year Acylcarnitine, plasma amino acids, TFT, VitD, B12, homocysteine,biotinidase, urine organic acids - normal	Muscle biopsy: prominent internal nuclei suggestive of a myopathy, no major evidence of a mitochondrial abnormality; metabolic investigation including acylcarnitines and carnitines, lactate, very long chain fatty acids, urine amino and organic acids, glycosaminoglycans and oligosaccarides normal; mitochondrial DNA analysis, mitochondrial long range PCR normal; common c.312_321delTCTGCCAGCCinsAT S…	Elevated blood lactate (3.9 mmol) at age 3 and 5 yrs Normal CSF lactate (2.1 mmol/L) at age 3 yrs Normal urine organic acids at age 3y	Increased serum lactate (6.8 mmol/L, normal range 0.5–2.22 mmol/L).	Serum lactate (6.8 mmol/L, normal range 0.5–2.22 mmol/L). In addition, plasma amino acid analysis showed increased arginine (90.08 μmol/L, normal range 0.92–50 μmol/L) and free carnitine (65.84 μmol/L, normal range 9–53.7 μmol/L)	Elevated lactate (8.7 mmol/L)	Elevated lactate; multiple deficiency of the MRC complex activities in muscle homogenate	Elevated lactate; multiple deficiency of the MRC complex activities in muscle homogenate
Others																		Nonautomminue diabetes									Autopsy: subsarcolemmal lipofuscin-positive deposits at the trichrome Gomori staining of muscle, cerebral spongiosis, and hepatic steatosis
NA not available
* too yung to be assessed
CA= cerebellar atrophy
BG= basal ganglia signal alterations
CER= cerebellar signal alterations
