# Supplementary material for: Clinical, neuroradiological, and molecular characterization of mitochondrial threonyl-tRNA-synthetase (TARS2)-related disorder
Source: Genet Med. 2023 Nov;25(11):100938. doi: 10.1016/j.gim.2023.100938 (PMC11157694; doi:10.1016/j.gim.2023.100938)
Supplement: Supplementary Table S3 [file mmc4.xlsx]

## Sheet: Sheet1
Table S3. List of primers sequences.
All sequences are given in 5' to 3' direction
Primers used for cloning
Zebrafish_wars1_EcoRI_Forward	AGGAATTCATGTCGAGTCCTCTGGATCTGTACG
Zebrafish_wars1_XhoI_Reverse	AGCTCGAGCTAGCAGCTGAAGTGTAGTTTGCGT
Human_WARS1_EcoRI_Forward	CGGAATTCGCAAACATGCCCAACAGTGAGCCCG
Human_WARS1_XbaI_Reverse	GCTCTAGACTACTGAAAGTCGAAGGACAGCTTCCG
Primers used for RT-qPCR
c-fos/fosab_Forward	CCGATACACTGCAAGCTGAA
c-fos/fosab_Reverse	CGGCGAGGATGAACTCTAAC
tp53_Forward	ATCCGGGCAATCCGAAAGTC
tp53_Reverse	ATGATGTCCCAGCAAGAGCC
gadd45aa_Forward	GTCCCTCAATGTGGACCCTG
gadd45aa_Reverse	GTTGATGTCGTTCTCGCAGC
caspase-8_Forward	AGACCAGGAACAAGGAGGCAG
caspase-8_Reverse	GTGCCAGCCGAAGAGTTTCTC
caspase-9_Forward	ACGCATAAGGCACGAGATGG
caspase-9_Reverse	TGAACTGCACCAGGGAATCG
mbpa_Forward	GAGGAGACAAGAAGAGAAAGGG
mbpa_Reverse	GAAATGCACGACAGGGTTG
ppargc1a (PGC1⍺)_Forward	CCTGCTAACTCCCAGCTCAG
ppargc1a (PGC1⍺)_Reverse	GATGCAAGAAGTGCGGTGAG
pparaa (PPAR⍺)_Forward	AGCAGGAACAGCTTGTCTACC
pparaa (PPAR⍺)_Reverse	GGCATATCTACCATGGCGCT
atf4a_Forward	AGTTTGGCAAAATGGCGTCTC
atf4a_Reverse	GTCCCCAACACACAGAGACAT
atf4b_Forward	TGAAAGCCGAGCGATTCTGC
atf4b_Reverse	GTTGCCACAAAGGACGCCAT
18S_Forward	TCGCTAGTTGGCATCGTTTATG
18S_Reverse	CGGAGGTTCGAAGACGATCA
Primers used for site-directed mutagenesis
R109Q_Forward	GAACCTTATGATCTGGAGCaGCCCTTGGAGACAGATTCTG
R109Q_Reverse	CAGAATCTGTCTCCAAGGGCtGCTCCAGATCATAAGGTTC
T157R_Forward	CTCTGCAGAGGTCCAAGTAgAGAATATGGCTTTTACCATG
T157R_Reverse	CATGGTAAAAGCCATATTCTcTACTTGGACCTCTGCAGAG
P282L_Forward	GTGTCAGGGATTTCCTTCCtCACAACAGAATTGCTGAGGG
P282L_Reverse	CCCTCAGCAATTCTGTTGTGaGGAAGGAAATCCCTGACAC
F323C_Forward	CTGAGCCCTGGGAGCTGCTgCTTCCTGCCACGAGGGACAA
F323C_Reverse	TTGTCCCTCGTGGCAGGAAGcAGCAGCTCCCAGGGCTCAG
R327N_Forward	AGCTGCTtCTTCCTGCCACaAGGGACAAGGGTGTATAATG
R327N_Reverse	CATTATACACCCTTGTCCCTtGTGGCAGGAAGaAGCAGCT
E342D_Forward	TGGCGTTTATCAGGGCTGAcTATGCCCATcGTGGTTTCTC
E342D_Reverse	GAGAAACCACgATGGGCATAgTCAGCCCTGATAAACGCCA
R346C_Forward	CAGGGCTGAGTATGCCCATtGTGGTTTCTCCGAGGTGAAA
R346C_Reverse	TTTCACCTCGGAGAAACCACaATGGGCATACTCAGCCCTG
R419W_Forward	CTGCCTGATGTTCGCCCACtGGCCCAGATCCTGGCGGGAA
R419W_Reverse	TTCCCGCCAGGATCTGGGCCaGTGGGCGAACATCAGGCAG
E425G_Forward	GGCCCAGATCCTGGCGGGAgCTGCCCCTGCGACTAGCTGA
E425G_Reverse	TCAGCTAGTCGCAGGGGCAGcTCCCGCCAGGATCTGGGCC
R429Ter_Forward	CTGGCGGGAACTGCCCCTGtGACTAGCTGACTTTGGGGCT
R429Ter_Reverse	AGCCCCAAAGTCAGCTAGTCaCAGGGGCAGcTCCCGCCAG
E440K_Forward	TGGGGCTCTACACCGGGCCaAAGCCTCTGGTGGTCTGGGG
E440K_Reverse	CCCCAGACCACCAGAGGCTTtGGCCCGGTGTAGAGCCCCA
R452W_Forward	GGGGGGACTGACCCGACTGtGGTGCTTCCAGCAGGATGAC
R452W_Reverse	GTCATCCTGCTGGAAGCACCaCAGTCGGGTCAGTCCCCCC
L544F_Forward	ACCTAAGATTGACGTGCACtTCCACGATGCCCTGGGCCGG
L544F_Reverse	CCGGCCCAGGGCATCGTGGAaGTGCACGTCAATCTTAGGT
D560H_Forward	GTGTGGGACAATTCAGCTTcACTTCCAACTGCCCCTGAGA
D560H_Reverse	TCTCAGGGGCAGTTGGAAGTgAAGCTGAATTGTCCCACAC
R684Q_Forward	AAGAGAACAGTGAACATTCaGACTCGAGATAATCGTCGCC
R684Q_Reverse	GGCGACGATTATCTCGAGTCtGAATGTTCACTGTTCTCTT
A714T_Forward	GAACACGAGGGTCCCAAATACCGAAGAAATTTTCTGAGAA
A714T_Reverse	TTCTCAGAAAATTTCTTCGGTATTTGGGACCCTCGTGTTC
E715K_Forward	CACGAGGGTCCCAAATGCCAAAGAAATTTTCTGAGAATTC
E715K_Reverse	GAATTCTCAGAAAATTTCTTTGGCATTTGGGACCCTCGTG
Primers used for whole-mount in situ hybridization
tars2_T3_Forward	gaattgaattaaccctcactaaagggaCGTGATAATGGTGATACCCG
tars2_T7_Reverse	gaattgtaatacgactcactatagggagaATGTTCTCGCTGTAATGCTG
