# Supplementary material for: Clinical, neuroradiological, and molecular characterization of mitochondrial threonyl-tRNA-synthetase (TARS2)-related disorder
Source: Genet Med. 2023 Nov;25(11):100938. doi: 10.1016/j.gim.2023.100938 (PMC11157694; doi:10.1016/j.gim.2023.100938)
Supplement: TARS2 Variant Submission validated [file mmc5.csv]

	Detailed information about reporting condition is available here: http://www.ncbi.nlm.nih.gov/clinvar/docs/faq_submitters/#pheno To identify the condition for which you are interpreting a variant: - provide a database identifer, e.g. an OMIM ID or an HPO ID, in the Condition ID type and Condition ID value columns. If you prefer a different name for the condition, you may also provide that preferr…
Variant	Condition			Clinical significance								Optional details about the variant.							General Comments and Accessions
HGVS name	Condition ID type	Condition ID value	Preferred condition name	Clinical significance	Date last evaluated	Clinical significance citations	Citations or URLs that cannot be represented in Column I	Comment on clinical significance	Explanation if clinical significance is other or drug response	Drug response condition	Functional consequence	Local ID	URL	Variation identifiers	Gene symbol	Location	Alternate designations	Official allele name	Comment	Private comment	ClinVarAccession	Novel or Update	Replaces ClinVarAccessions	Error
Required. This is the full HGVS nucleotide expression for the variant. (https://varnomen.hgvs.org/). Can also be used for a compound heterozygote or a haplotype if the interpretation is specific for a combination of variants, e.g. c.[76A>C;105G>A] or c.[76A>C];[105G>A] . Variation represented cytogenetically must be submitted on the full submission template.	Required if "Preferred condition name" is not supplied. Please specify the database for the ID in the Condition ID value column. Allowed values are: OMIM, MeSH, MedGen, UMLS, Orphanet, HPO, MONDO. If you use a different source, please check with us first.	Required if "Preferred condition name" is not supplied. Please specify the identifier from the database referenced in the Condition ID type column. If there are multiple values, they all need to be from the same source, and separated by a semicolon. See https://www.ncbi.nlm.nih.gov/clinvar/docs/spreadsheet/#condition for examples of identifiers. Values may include both diseases and phenotypes (bu…	Required if "Condition ID Type" and "Condition ID Value" are not supplied. We strongly encourage describing the condition by database identifiers (from OMIM, MeSH, MedGen, UMLS, Orphanet, HPO, or Mondo) in the Condition ID type and Condition ID value columns. - If there is no database identifier for the reported condition, please provide the condition name in this column. - If you do not wish to …	Required. Click cell for drop-down list; allowed values include: Pathogenic; Likely pathogenic; Uncertain significance; Likely benign; Benign; Pathogenic, low penetrance; Likely pathogenic, low penetrance; Established risk allele; Likely risk allele; Uncertain risk allele; affects; association; drug response; confers sensitivity; protective; other; not provided. If "other" or "drug response", ple…	Required, if available: date the clinical significance of the variant was last evaluated by the submitter (not the date the patient was evaluated in the clinic). If not available, leave blank. If only month/year is provided we will convert it to the first day of the month. If only year is provided it will be converted to the first day of the first month of the year. Please use the format yyyy-mm-…	Optional. Citations documenting the clinical significance. Any of PubMed, PubMedCentral, DOI, Bookshelf. Combine the database source with the id in that database (e.g. PMID:123456, PMCID:PMC3385229, doi: 10.21037/atm-21-2913, NBK:56955). Separate multiple citations by a semicolon; both PMID:123456:PMID:234567 and PMID:123456;234567 are accepted. Citation Matcher	Optional. Citations that require a URL, or that do not have an identifier in the one of the resources indicated in column I. Separate multiple citation/URLs by a semicolon.	Optional. Free text describing the clinical significance.	Required if 'other' is selected for clinical significance. Please provide the new value for clinical significance, e.g. pseudodeficiency allele. Required for clinical significance of "drug response". Please provide a value describing the drug response, e.g. "likely responsive". This value must be short for display purposes. A longer explanation should be provided in the "Comment on clinical signi…	Optional. The disease or condition for which the drug response is relevant. Separate multiple conditions by a semicolon.	Optional. Functional consequence describes the effect of the variation on the function of the gene product; it is based on experimental evidence. Please do not use this column to provide terms ClinVar categorizes as molecular consequence, namely those effects that can be predicted from sequence annotation alone (e.g. missense, frameshift). ClinVar will compute these. You can find allowed terms in…	Optional but highly recommended. The stable identifier your organization uses to uniquely identifiy this variant. This identifier will be public so should not include protected health information.	Optional. A URL that points to this variant on your organization's website.	Optional. Any of OMIM allelic variant ID, dbSNP rs number, dbVar submitter or region identifier, COSMIC ID. Report as database name:database identifier; integers without a database name cannot be processed. Examples: OMIM:611101.0001, dbSNP: rs104894321, dbVar:nsv491743, dbVar:essv12345, COSMIC:COSM13027. Separate multiple identifiers by a semicolon.	Optional. This must be the preferred symbol in NCBI's Gene database, which corresponds to HGNC's preferred symbol when one is available. Use only gene symbols that represent functional genes; do not include symbols for pseudogenes or regulatory regions. Separate multiple symbols with a semicolon. Gene symbol should only be provided to indicate the gene-disease relationship supporting the variant …	Optional. This is the variant's location within a gene. Options are exon, intron, 5'UTR, 3'UTR, promoter. Must be submitted with the reference sequence used to define the location within the gene, e.g. NM_000060.2:exon 2 or NM_000060.2:5'UTR or NM_000060.2:promoter. Separate multiple locations on different reference sequences by a semicolon.	Optional. A set of alternatives or common names for the same variant, or an alternate HGVS expression, e.g. for protein. Separate multiple names by vertical bar (|).	Optional. For variants that are assigned official allele names, such as the star allele names for variants in the cytochrome P450 and MHC genes.	Optional. Free text. You can put important information that isn't included in any of the other fields here. This content will be made public.	Optional. Free text. You can put information that you do not want to distribute publicly here. This comment is available only to NCBI.	Required for updated records and for novel records if accession numbers were reserved. Provide the SCV number for your submitted record (not the RCV number). For novel records without reserved accessions: the SCV accession number will be returned to you after your submission file is processed. You should provide that accession number back to ClinVar when you update your SCV record.	Optional. If you include ClinVar SCV accessions in the previous column, you must indicate whether each record is novel (and accessions were reserved prior to submission) or is an update to an existing SCV record.	Optional. Used only if you have already submitted to ClinVar and have been assigned accessions to your submitted records. If you now need to merge records together, provide the SCV for the retained record in the ClinVarAccession column and the SCV accessions that you are discontinuing in this column.
#Examples are in lines 6-9. Please start your submission in line 10.
EXAMPLE: NC_000007.13:g.117119262_117119264delCTC			CFTR-related disorders	Uncertain significance	2/1/13		www.genet.sickkids.on.ca/app								CFTR
EXAMPLE: NM_000218.2:c.775C>T			Long QT syndrome, LQT1 subtype	Pathogenic	2/1/13	PMID:19841300;PMID:11021476 (or PMID:19841300;11021476)									KCNQ1
EXAMPLE: NM_007294.3:c.2596C>T	MedGen	C0346153		Benign	2/1/13	PMID:19841300;PMCID:PMC3385229									BRCA1
EXAMPLE: NM_000059.3:c.6238delT	MedGen	C0346153		Pathogenic	2/1/13										BRCA2
NM_025150.5:c.326G>A	OMIM	615918		Likely pathogenic										dbSNP: rs760526545	TARS2		p.Arg109Gln							[Cells: A10-C10] No data for NM_025150.5:c.326G>A and OMIM/615918 were found on the ExpEvidence tab
NM_025150.5:c.464C>T	OMIM	615918		Likely pathogenic											TARS2		p.Pro155Leu							[Cells: A11-C11] No data for NM_025150.5:c.464C>T and OMIM/615918 were found on the ExpEvidence tab
NM_025150.5:c.470C>T	OMIM	615918		Uncertain significance											TARS2		p.Thr157Ile							[Cells: A12-C12] No data for NM_025150.5:c.470C>T and OMIM/615918 were found on the ExpEvidence tab
NM_025150.5:c.1318G>A	OMIM	615918		Likely pathogenic										dbSNP: rs781477512	TARS2		p.Glu440Lys		This variant was identified in a compound heterozygous state with another TARS2 variant (c.968T>G) for this condition.					[Cells: A13-C13] No data for NM_025150.5:c.1318G>A and OMIM/615918 were found on the ExpEvidence tab
NM_025150.5:c.968T>G	OMIM	615918		Pathogenic										dbSNP: rs760208518	TARS2		p.Phe323Cys		This variant was identified in a compound heterozygous state with another TARS2 variant (c.1318G>A) for this condition.					[Cells: A14-C14] No data for NM_025150.5:c.968T>G and OMIM/615918 were found on the ExpEvidence tab
NM_025150.5:c.980G>A	OMIM	615918		Likely pathogenic										dbSNP: rs367984492	TARS2		p.Arg327Gln		This variant was identified in a compound heterozygous state with another TARS2 variant (c.1255C>T) for this condition.					[Cells: A15-C15] No data for NM_025150.5:c.980G>A and OMIM/615918 were found on the ExpEvidence tab
NM_025150.5:c.1255C>T	OMIM	615918		Likely pathogenic										dbSNP: rs778133443	TARS2		p.Ar419Trp		This variant was identified in a compound heterozygous state with another TARS2 variant (c.980G>A) for this condition.					[Cells: A16-C16] No data for NM_025150.5:c.1255C>T and OMIM/615918 were found on the ExpEvidence tab
NM_025150.5:c.1026G>C	OMIM	615918		Likely pathogenic										dbSNP: rs371727967	TARS2		p.Glu342Asp		This variant was identified in a compound heterozygous state with another TARS2 variant (c.774+5G>T) for this condition.					[Cells: A17-C17] No data for NM_025150.5:c.1026G>C and OMIM/615918 were found on the ExpEvidence tab
NM_025150.5:c.774+5G>T	OMIM	615918		Likely pathogenic											TARS2				This variant was identified in a compound heterozygous state with another TARS2 variant (c.1026G>C) for this condition.					[Cells: A18-C18] No data for NM_025150.5:c.774+5G>T and OMIM/615918 were found on the ExpEvidence tab
NM_025150.5:c.1036C>T	OMIM	615918		Likely pathogenic										dbSNP: rs749476185	TARS2		p.Arg346Cys		This variant was identified in a compound heterozygous state with another TARS2 variant (c.388-1G>C) for this condition.					[Cells: A19-C19] No data for NM_025150.5:c.1036C>T and OMIM/615918 were found on the ExpEvidence tab
NM_025150.5:c.388-1G>C	OMIM	615918		Likely pathogenic											TARS2				This variant was identified in a compound heterozygous state with another TARS2 variant (c.388-1G>C) for this condition.					[Cells: A20-C20] No data for NM_025150.5:c.388-1G>C and OMIM/615918 were found on the ExpEvidence tab
NM_025150.5:c.1630C>T	OMIM	615918		Uncertain significance											TARS2		p.Leu544Phe							[Cells: A21-C21] No data for NM_025150.5:c.1630C>T and OMIM/615918 were found on the ExpEvidence tab
NM_025150.5:c.2051G>A	OMIM	615918		Likely pathogenic										dbSNP: rs1322913410	TARS2		p.Arg684Gln		This variant was identified in a compound heterozygous state with another TARS2 variant (c.387+6T>C) for this condition.					[Cells: A22-C22] No data for NM_025150.5:c.2051G>A and OMIM/615918 were found on the ExpEvidence tab
NM_025150.5:c.387+6T>C	OMIM	615918		Likely pathogenic										dbSNP: rs1064797119	TARS2				This variant was identified in a compound heterozygous state with another TARS2 variant in two unrelated affected individuals (c.2051G>A; c.2140G>A) for this condition.					[Cells: A23-C23] No data for NM_025150.5:c.387+6T>C and OMIM/615918 were found on the ExpEvidence tab
NM_025150.5:c.2140G>A	OMIM	615918		Likely pathogenic										dbSNP: rs1064797120	TARS2		p.Ala714Thr		This variant was identified in a compound heterozygous state with another TARS2 variant (c.387+6T>C) for this condition.					[Cells: A24-C24] No data for NM_025150.5:c.2140G>A and OMIM/615918 were found on the ExpEvidence tab
NM_025150.5:c.1534G>A	OMIM	615918		Uncertain significance										dbSNP: rs776799586	TARS2		p.Glu512Lys		This variant was identified in a compound heterozygous state with another TARS2 variant (c.773C>T) for this condition.					[Cells: A25-C25] No data for NM_025150.5:c.1534G>A and OMIM/615918 were found on the ExpEvidence tab
NM_025150.5:c.773C>T	OMIM	615918		Uncertain significance										dbSNP: rs145039072	TARS2		p.Ser258Leu		This variant was identified in a compound heterozygous state with another TARS2 variant (c.1534G>A) for this condition.					[Cells: A26-C26] No data for NM_025150.5:c.773C>T and OMIM/615918 were found on the ExpEvidence tab
